# Supplementary material for: Ginger Powder-Based Pickering Emulsions: An Innovative Platform for Anticancer Drug Delivery
Source: Molecules. 2025 Nov 10;30(22):4349. doi: 10.3390/molecules30224349 (PMC12655056; doi:10.3390/molecules30224349)
Supplement: Supplementary file 1 [file molecules-30-04349-s001.zip]

Archive with 1 entries (1 files):
- molecules-3795966-supplementary.pdf
